# Supplementary material for: Source apportionment of potentially toxic elements in soils using APCS/MLR, PMF and geostatistics in a typical industrial and mining city in Eastern China
Source: PLoS One. 2020 Sep 3;15(9):e0238513. doi: 10.1371/journal.pone.0238513 (PMC7470422; doi:10.1371/journal.pone.0238513)
Supplement: S1 Table — (XLSX) [file pone.0238513.s001.xlsx]

## Sheet: data
Table S1 The concentration of heavy metals in 138 topsoil samples.
code	Cr （mg/kg)	Cu（mg/kg)	Ni（mg/kg)	Pb（mg/kg)	Zn（mg/kg)	Cd（mg/kg)	As（mg/kg)	Hg_10_3（mg/kg)
1	43.95	92.4	17.49	47.2	121.8	0.4268	5.9199	0.297875
2	58.12	109.3	23.86	34.895	286.432	0.39	7.2366	0.066141
3	57.19	23.7	25.09	37.23	71.4196	0.1224	9.0216	0.059143
4	70.86	89.424	25.162	46.01	174.708	0.1352	8.3	0.052533
5	63.69	19.734	23.9568	34.61	55.5404	0.1064	10.0306	0.116609
6	60.17	42.1544	23.3864	36.98	64.8876	0.111	8.7483	0.075609
7	63.46	21.7396	22.908	29.484	62.376	0.1666	9.4666	0.101398
8	66.3294	27.2596	26.4003	34.254	71.0792	0.13	9.152	0.164631
9	60.4	19.8444	24.5916	34.191	57.684	0.1702	7.3744	0.082912
10	62.9183	30.728	24.6652	32.7625	74.8788	0.1296	9.1487	0.2557
11	56.47	19.1452	23.138	33.876	54.1604	0.0898	7.7878	0.063593
12	61.81	21.804	26.128	55.332	63.4432	0.4614	8.1443	0.113829
13	52	22.66	23.6	40.21	68.75	0.1358	6.8632	0.077723
14	54.76	19.83	25.18	31.64	65.94	0.0974	9.0206	0.0733
15	49.75	17.18	22.01	39.06	67.76	0.1446	5.6672	0.05783
16	56.2	22.72	25.11	43.73	83.16	0.1548	7.5636	0.086216
17	55.17	24.59	23.77	36.58	77.32	0.5432	7.9632	0.124262
18	62.62	40.18	25.94	32.3	81.57	0.2098	9.1824	0.143588
19	56.74	34.78	24.72	34.55	95.1	0.1652	8.3436	0.164332
20	55.44	26.25	26.12	35.47	110.6	0.1212	7.6116	0.2269
21	54.51	23.87	25.3263	40.64	67.48	0.1662	8.675	0.2294
22	52.11	92.93	22.4211	32.46	72.1	0.2226	11.7325	0.13327
23	56.81	32.99	26.9684	35.93	420.2	0.2638	11.8175	0.1763
24	72.29	24.5	29.0632	37.27	83.95	0.22	7.4675	0.078259
25	59.45	25.16	27.6526	27.85	60.75	0.1296	10.5337	0.06971
26	44.87	20.596	17.59	26.98	105.4	0.07	8.00833	0.061187
27	44.24	66.2075	18.3	46.63	321.45	0.12305	7.4425	0.130514
28	46.35	23.9115	17.97	40.33	53.48	0.13639	8.53667	0.0739
29	51.74	64.7	20.26	50.37	167.4	0.15847	8.03833	0.10838
30	46.47	67.3835	19.27	28.52	53.59	0.05359	7.02333	0.05749
31	52.52	56.2495	19.44	35.83	89.35	0.092	3.89083	0.033296
32	54.93	53.4185	19.18	33.36	94.55	0.40963	5.9	0.096058
33	59.67	20.4215	26.35	31.085	63.6	0.09752	7.1625	0.084682
34	61.49	19.7315	27.27	29.87	63.1684	0.08	7.28833	0.084281
35	54.48	19.456	23.27	35.91	64.8947	0.078	7.31	0.093586
36	53.62	27.987	23.19	31.14	94.4737	0.06	6.9496	0.081051
37	56.265	17.325	23.205	31.1794	56.26	0.11232	7.5376	0.082726
38	60.56	17.043	26.66	32.8444	64.1263	0.0962	7.6188	0.126069
39	52.33	18.0785	22.91	34.5111	84.5895	0.07488	6.3714	0.073348
40	55.88	22.4105	24.71	32.8778	67.0737	0.11362	6.8348	0.130155
41	62.58	23.69	28.3	33.5333	69.2263	0.12	7.6775	0.052506
42	60.23	24.54	27.74	30.2	65.3579	0.09334	7.48583	0.089155
43	55.74	23.36	25.2	30.2111	69.0842	0.1118	6.8	0.066969
44	69.81	22.67	32.35	31.5444	71.2105	0.06006	8.12917	0.066673
45	56.41	41.155	27.1	33.69	65.3368	0.06	8.54417	0.138469
46	60.51	37.36	26.74	31.17	69.6947	0.03328	8.405	0.068034
47	60.61	20.88	25.44	31.64	57.0211	0.06448	8.1525	0.103545
48	62.76	19.66	26.87	30.14	91.4	0.11102	7.5	0.116525
49	51.9	85.7158	16.05	38.28	80.35	0.215167	6.71715	0.032429
50	41.18	26.2632	16.07	27.26	41.25	0.09672	6.7022	0.042122
51	50.25	26.9895	20.32	27.34	59.34	0.2744	8.11785	0.046183
52	64.84	22	28	29.18	62.88	0.0992	8.36625	0.017335
53	67.18	21.8211	30.59	34.62	55.64	0.09664	8.8504	0.354
54	42.95	23.9579	16.48	30.34	40.94	0.12512	6.17895	0.049039
55	40.78	102.021	16.91	31.12	43.48	0.18174	9.4622	0.026049
56	85.2	21.2	33.4	27.9	56.5	0.22	7.93	0.0394
57	76.5	21.7	34.2	26.9	58.2	0.32	7.4	0.0316
58	66.5	19.4	29.6	30.5	85.1	0.38	6.52	0.0276
59	68	18.6	30.1	29.1	53.7	0.27	7	0.0213
60	74.2	22.8	33	28.2	63.3	0.33	8.93	0.0312
61	60.9	19.6	29.1	32.3	53.5	0.29	6.89	0.0247
62	63	19.4	26.7	39.1	55.7	0.34	5.37	0.0418
63	61	28.3	27	44.5	52.8	0.35	8.39	0.0285
64	69.1	73.8	31.9	36	83.3	0.22	10.33	0.038
65	54.5	44	26.2	35.1	71.4	0.38	6.38	0.0285
66	61.3	23.8	26.9	34	59.5	0.31	8.84	0.0412
67	62.2	44.2	25.7	28.9	56.6	0.22	8.66	0.0251
68	54.9	40.6	25.2	32.5	59.6	0.37	8.63	0.028
69	90.6	31.9	45.4	28.7	58.5	0.35	6.4	0.0169
70	84.8	22.6	35.1	33.9	55.8	0.33	10.07	0.0262
71	49.1	51	24.4	33.3	49.4	0.25	5.94	0.033
72	66.5	24.5	31	45.5	60.8	0.34	8.49	0.0208
73	61.8	23.2	26.7	30.9	64.3	0.34	9.61	0.0273
74	69	25.7	29.3	35	76.4	0.43	9.32	0.0259
75	55.8	18.6	26.1	27.5	56.2	0.31	6.41	0.0842
76	70.8	23.1	32.3	28.9	78	0.16	8.04	0.0445
77	56.8	19.5	23.9	28	53.9	0.1	6.23	0.0317
78	69.7	24.2	31.6	31.5	73.8	0.12	8.44	0.0328
79	64.8	22	28.3	29.4	57.3	0.37	6.68	0.0318
80	75.3	19.9	33.3	28.1	51.8	0.29	7.92	0.0242
81	72	21.4	32.4	195.7	61.4	0.87	9.4	0.0277
82	56.9	19.4	28	37.3	52.2	0.36	6.71	0.0215
83	44.2	15.5	22.3	37	50.7	0.23	5.85	0.0214
84	69.1	73.8	31.9	36	83.3	0.22	10.33	0.038
85	54.5	44	26.2	35.1	71.4	0.38	6.38	0.0285
86	63.2	22.9	28.9	46.1	63	0.2	7.71	0.0242
87	51.8	16.28	21.9	27.7	51	0.16	6.35	0.0255
88	66.8	23.5	29.6	26.6	62.9	0.4	9.34	0.0263
89	36.4	17.7	27.1	25	47.2	0.35	7.77	0.0303
90	73.2	23.4	37.5	30	74.2	0.3	10.08	0.0218
91	67.8	18.5	31.5	38.7	63.7	0.14	6.64	0.0253
92	68.9	22.2	33.9	33.1	68	0.37	9.27	0.037
93	51.3	18.5	24.5	29.6	50.6	0.26	6.73	0.021
94	50.8	16.3	23.9	28.7	50	0.16	6.35	0.0255
95	66.8	23.5	30.6	26.6	62.2	0.4	9.44	0.0263
96	67.6	21.2	28.3	30.3	59.3	0.27	8.43	0.0513
97	38.8	14.6	22.6	28.9	43	0.22	6.73	0.0263
98	37.4	23.4	23.5	25.8	29.4	0.2	5.75	0.0115
99	42.3	16.8	20	33.1	37	0.34	5.88	0.0207
100	50	16.8	25.6	28.3	57.9	0.2	8.93	0.023
101	50.6	16.6	26.4	27.3	46.1	0.24	7.02	0.0247
102	74.7	25.2	31.4	33.6	66.8	0.35	7.64	0.0321
103	48.8	20.4	27.3	30.2	54.3	0.22	7.46	0.0214
104	53.6	49.2	24.1	35.7	70.2	0.14	7.95	0.0263
105	49.4	27.5	22.3	34.7	41.7	0.43	9.88	0.0383
106	74.2	39.3	74.6	27.6	187.7	0.3	7.93	0.026
107	48	14.7	21.3	71.1	42.1	0.42	7.76	0.02
108	56.2	17.4	26.3	44.6	47.1	0.38	7.22	0.0224
109	62.1	21.9	28.8	46.1	63	0.2	7.71	0.0242
110	49.1	19.3	20.7	49	47	0.33	4.55	0.0163
111	46.6	98.7	22	11.4	60	0.24	5.42	0.0162
112	34.6	193.4	16.2	26.9	174.8	0.43	11.92	0.0123
113	42.5	16	18.6	33	51.8	0.2	5.41	0.0103
114	58.9	25.1	27.1	29	70.2	0.25	8.55	0.0289
115	31.6	24.2	12.3	26.8	38.2	0.16	5.86	0.0067
116	44.7	16.3	17.9	26.3	43.1	0.18	7.32	0.0175
117	64.2	17.9	31.5	26.1	55	0.17	9.8	0.0168
118	62.7	23.2	29.7	31.3	60.6	0.26	10.49	0.0443
119	52.3	39.2	26.4	38.8	70.9	0.33	6.7	0.0194
120	74	36.3	36.7	32.1	66.6	0.28	9.8	0.0223
121	83.7	44.6	40.9	29.9	64.5	0.13	12.63	0.0238
122	62.1	18	29.2	21.7	45.9	0.18	10.69	0.0178
123	56.6	40.8	25.5	40.7	72.3	0.14	6.09	0.0239
124	61.3	53.9	32.7	33.5	105.7	0.47	7.5	0.0217
125	61.1	22.3	27.6	27.9	62.7	0.26	7.25	0.0357
126	67.2	19.9	31.7	27	58.5	0.25	5.32	0.0239
127	105.6	56.3	47.5	121.2	94.8	0.5	20.48	0.0686
128	108.1	25.1	56.8	52.4	65.4	0.4	12.36	0.0291
129	70.3	26.7	36.9	26.5	54.2	0.29	8.2	0.0308
130	45.1	39	32.9	27.3	57.2	0.22	7.18	0.0199
131	59.2951	32.4889	26.9869	35.4709	74.007	0.23294	7.99042	0.0596748
132	49.1	19.3	20.7	49	47	0.33	4.55	0.0163
133	46.6	98.7	22	11.4	60	0.24	5.42	0.0162
134	34.6	193.4	16.2	26.9	174.8	0.23	11.92	0.0123
135	42.5	16	18.6	33	51.8	0.2	5.41	0.0103
136	58.9	25.1	27.1	29	70.2	0.25	8.55	0.0289
137	31.6	24.2	12.3	26.8	38.2	0.16	5.86	0.0067
138	44.7	16.3	17.9	26.3	43.1	0.18	7.32	0.0175
